# Supplementary material for: 2D Short-Time Fourier Transform for local morphological analysis of meibomian gland images
Source: PLoS One. 2022 Jun 24;17(6):e0270473. doi: 10.1371/journal.pone.0270473 (PMC9491703; doi:10.1371/journal.pone.0270473)
Supplement: S1 Raw images — (ZIP) [file pone.0270473.s008.zip]

Archive with 149 entries (146 files):
- Healthy/
- Healthy/healthy 1.jpg
- Healthy/healthy 10.jpg
- Healthy/healthy 11.jpg
- Healthy/healthy 12.jpg
- Healthy/healthy 13.jpg
- Healthy/healthy 14.jpg
- Healthy/healthy 15.jpg
- Healthy/healthy 16.jpg
- Healthy/healthy 17.jpg
- Healthy/healthy 18.jpg
- Healthy/healthy 19.jpg
- Healthy/healthy 2.jpg
- Healthy/healthy 20.jpg
- Healthy/healthy 21.jpg
- Healthy/healthy 22.jpg
- Healthy/healthy 23.jpg
- Healthy/healthy 24.jpg
- Healthy/healthy 3.jpg
- Healthy/healthy 4.jpg
- Healthy/healthy 5.jpg
- Healthy/healthy 6.jpg
- Healthy/healthy 7.jpg
- Healthy/healthy 8.jpg
- Healthy/healthy 9.jpg
- Intermediate/
- Intermediate/intermediate 1.jpg
- Intermediate/intermediate 10.jpg
- Intermediate/intermediate 11.jpg
- Intermediate/intermediate 12.jpg
- Intermediate/intermediate 13.jpg
- Intermediate/intermediate 14.jpg
- Intermediate/intermediate 15.jpg
- Intermediate/intermediate 16.jpg
- Intermediate/intermediate 17.jpg
- Intermediate/intermediate 18.jpg
- Intermediate/intermediate 19.jpg
- Intermediate/intermediate 2.jpg
- Intermediate/intermediate 20.jpg
- Intermediate/intermediate 21.jpg
- Intermediate/intermediate 22.jpg
- Intermediate/intermediate 23.jpg
- Intermediate/intermediate 24.jpg
- Intermediate/intermediate 25.jpg
- Intermediate/intermediate 26.jpg
- Intermediate/intermediate 27.jpg
- Intermediate/intermediate 28.jpg
- Intermediate/intermediate 29.jpg
- Intermediate/intermediate 3.jpg
- Intermediate/intermediate 30.jpg
- Intermediate/intermediate 31.jpg
- Intermediate/intermediate 32.jpg
- Intermediate/intermediate 33.jpg
- Intermediate/intermediate 34.jpg
- Intermediate/intermediate 35.jpg
- Intermediate/intermediate 36.jpg
- Intermediate/intermediate 37.jpg
- Intermediate/intermediate 38.jpg
- Intermediate/intermediate 39.jpg
- Intermediate/intermediate 4.jpg
- Intermediate/intermediate 40.jpg
- Intermediate/intermediate 41.jpg
- Intermediate/intermediate 42.jpg
- Intermediate/intermediate 43.jpg
- Intermediate/intermediate 44.jpg
- Intermediate/intermediate 45.jpg
- Intermediate/intermediate 46.jpg
- Intermediate/intermediate 47.jpg
- Intermediate/intermediate 48.jpg
- Intermediate/intermediate 49.jpg
- Intermediate/intermediate 5.jpg
- Intermediate/intermediate 50.jpg
- Intermediate/intermediate 51.jpg
- Intermediate/intermediate 52.jpg
- Intermediate/intermediate 53.jpg
- Intermediate/intermediate 54.jpg
- Intermediate/intermediate 55.jpg
- Intermediate/intermediate 56.jpg
- Intermediate/intermediate 57.jpg
- Intermediate/intermediate 58.jpg
- Intermediate/intermediate 59.jpg
- Intermediate/intermediate 6.jpg
- Intermediate/intermediate 60.jpg
- Intermediate/intermediate 61.jpg
- Intermediate/intermediate 62.jpg
- Intermediate/intermediate 63.jpg
- Intermediate/intermediate 64.jpg
- Intermediate/intermediate 65.jpg
- Intermediate/intermediate 66.jpg
- Intermediate/intermediate 67.jpg
- Intermediate/intermediate 68.jpg
- Intermediate/intermediate 69.jpg
- Intermediate/intermediate 7.jpg
- Intermediate/intermediate 70.jpg
- Intermediate/intermediate 71.jpg
- Intermediate/intermediate 72.jpg
- Intermediate/intermediate 73.jpg
- Intermediate/intermediate 74.jpg
- Intermediate/intermediate 75.jpg
- Intermediate/intermediate 8.jpg
- Intermediate/intermediate 9.jpg
- Unhealthy/
- Unhealthy/unhealthy 1.jpg
- Unhealthy/unhealthy 10.jpg
- Unhealthy/unhealthy 11.jpg
- Unhealthy/unhealthy 12.jpg
- Unhealthy/unhealthy 13.jpg
- Unhealthy/unhealthy 14.jpg
- Unhealthy/unhealthy 15.jpg
- Unhealthy/unhealthy 16.jpg
- Unhealthy/unhealthy 17.jpg
- Unhealthy/unhealthy 18.jpg
- Unhealthy/unhealthy 19.jpg
- Unhealthy/unhealthy 2.jpg
- Unhealthy/unhealthy 20.jpg
- Unhealthy/unhealthy 21.jpg
- Unhealthy/unhealthy 22.jpg
- Unhealthy/unhealthy 23.jpg
- Unhealthy/unhealthy 24.jpg
- Unhealthy/unhealthy 25.jpg
- Unhealthy/unhealthy 26.jpg
- Unhealthy/unhealthy 27.jpg
- Unhealthy/unhealthy 28.jpg
- Unhealthy/unhealthy 29.jpg
- Unhealthy/unhealthy 3.jpg
- Unhealthy/unhealthy 30.jpg
- Unhealthy/unhealthy 31.jpg
- Unhealthy/unhealthy 32.jpg
- Unhealthy/unhealthy 33.jpg
- Unhealthy/unhealthy 34.jpg
- Unhealthy/unhealthy 35.jpg
- Unhealthy/unhealthy 36.jpg
- Unhealthy/unhealthy 37.jpg
- Unhealthy/unhealthy 38.jpg
- Unhealthy/unhealthy 39.jpg
- Unhealthy/unhealthy 4.jpg
- Unhealthy/unhealthy 40.jpg
- Unhealthy/unhealthy 41.jpg
- Unhealthy/unhealthy 42.jpg
- Unhealthy/unhealthy 43.jpg
- Unhealthy/unhealthy 44.jpg
- Unhealthy/unhealthy 45.jpg
- Unhealthy/unhealthy 46.jpg
- Unhealthy/unhealthy 47.jpg
- Unhealthy/unhealthy 5.jpg
- Unhealthy/unhealthy 6.jpg
- Unhealthy/unhealthy 7.jpg
- Unhealthy/unhealthy 8.jpg
- Unhealthy/unhealthy 9.jpg
